# Supplementary material for: Effects of Hormonal Replacement Therapy and Mindfulness-Based Stress Reduction on Climacteric Symptoms Following Risk-Reducing Salpingo-Oophorectomy
Source: Healthcare (Basel). 2024 Aug 13;12(16):1612. doi: 10.3390/healthcare12161612 (PMC11353799; doi:10.3390/healthcare12161612)
Supplement: Supplementary file 1 [file healthcare-12-01612-s001.zip]

Archive with 1 entries (1 files):
- healthcare-3103893-supplementary.pdf
